# Supplementary material for: Evidence of Nrf2/Keap1 Signaling Regulation by Mitochodria-Generated Reactive Oxygen Species in RGK1 Cells
Source: Biomolecules. 2023 Feb 27;13(3):445. doi: 10.3390/biom13030445 (PMC10046053; doi:10.3390/biom13030445)
Supplement: Supplementary file 1 [file biomolecules-13-00445-s001.zip]

Archive with 1 entries (1 files):
- biomolecules-2192038-supplementary.pdf
